# Supplementary material for: A complete landscape of post-transcriptional modifications in mammalian mitochondrial tRNAs
Source: Nucleic Acids Res. 2014 May 15;42(11):7346–57. doi: 10.1093/nar/gku390 (PMC4066797; doi:10.1093/nar/gku390)
Supplement: SUPPLEMENTARY DATA [file supp_gku390_nar-00825-v-2014-File006.xls]

## Sheet: Btau_mttRNAs_updata031021
Table S2 Primary sequences of 22 species of bovine mt tRNAs with post-transcriptional modifications
For symbols indicating modification, see below or Figure legends 1-4.
	-1	1	2	3	4	5	6	7	8	9	10	11	12	13	14	15	16	17	17A	18	19	20	20A	20B	21	22	23	24	25	26	27a	27	28	29	30	31	32	33	34	35	36	37	38	39	40	41	42		43
Ala	-	G	A	G	G	A	U	U	U	"	L	C	U	U	A	A	-	-	-	U	U	-	-	-	A	A	A	G	U	L		G	P	U	G	A	U	U	U	G	C	A	U	P	C	A	A		U
Cys	-	A	G	C	C	C	U	G	U	K	G	U	G	A	A	U	U	-	-	-	-	-	-	-	U	A	C	A	C	G		P	P	G	A	A	P	U	G	C	A	+	A	P	U	C	A		G
Asp	-	G	A	G	G	U	L	U	U	"	G	U	A	A	A	A	C	-	-	-	-	-	-	-	A	U	U	A	U	A		P	A	A	U	P	U	U	Q	U	C	A	A	A	G	U	U		A
Glu	-	G	U	U	C	U	U	G	U	"	G	U	U	G	A	A	-	-	-	U	G	-	-	-	A	C	A	A	C	L		A	P	G	G	U	U	U	∃	U	C	A	U	A	P	C	A		U
Phe	-	G	U	U	G	A	U	G	U	"	L	C	U	U	A	A	C	-	-	C	C	-	-	-	A	A	A	G	C	A		A	G	G	C	A	C	U	G	A	A	*	A	P	G	C	C		U
Gly	-	A	U	U	C	U	U	U	U	"	L	U	A	U	U	A	A	-	-	C	U	-	-	-	A	G	U	A	C	A		G	C	U	G	A	C	U	U	C	C	A	A	P	C	A	G		C
His	G	G	U	A	A	A	U	A	U	"	L	U	U	U	A	A	-	-	-	C	A	-	-	-	A	A	A	A	C	A		P	U	A	G	A	U	U	Q	U	G	A	A	P	C	U	A		A
Ile	-	A	G	A	A	A	U	A	U	K	U	C	U	G	A	C	A	-	-	-	-	-	-	-	A	A	A	G	A	R		P	U	A	C	A	U	U	G	A	U	6	G	U	G	U	A		A
Lys	-	C	A	C	U	A	A	G	A	"	L	C	U	A	U	-	-	-	-	-	-	-	-	-	A	U	A	G	C	A		C	P	A	A	C	C	U	∃	U	U	6	A	G	U	U	A		G
Leu(UUR)	-	G	U	U	A	A	G	G	U	K	L	C	A	G	A	G	C	C	C	G	G	D	A	-	A	U	U	G	C	A		P	A	A	A	A	C	U	∀	A	A	A	C	P	U	U	U		A
Leu(CUN)	-	A	C	U	U	U	U	A	A	"	L	G	A	U	A	G	U	-	-	A	G	D	U	U	-	A	U	C	C	L		P	P	G	G	P	C	U	U	A	G	K	A	A	C	C	A		A
Met	-	A	G	U	A	A	G	G	U	C	A	G	C	U	A	A	U	U	-	-	-	-	-	-	A	A	G	C	U	A		P	C	G	G	G	C	C	>	A	U	A	C	C	C	C	G		A
Asn	-	U	A	G	A	U	U	G	A	"	L	C	C	A	G	U	U	-	-	A	G	C	U	-	A	G	G	G	U	G		P	P	U	A	G	C	U	Q	U	U	6	A	C	U	A	A		A
Pro	-	C	A	G	G	G	A	A	U	"	L	U	U	U	A	A	-	-	-	A	U	-	-	-	A	G	A	A	C	U		P	C	A	G	C	U	U	U	G	G	K	G	G	U	U	G		A
Gln	-	U	A	G	A	A	U	U	U	K	G	U	G	U	A	A	U	U	-	G	G	G	-	-	A	G	C	A	C	G		A	A	G	A	G	U	U	∃	U	G	K	A	P	P	C	U		U
Arg	-	U	G	G	U	A	C	U	U	"	G	U	U	U	A	A	-	-	-	A	A	U	-	-	A	A	A	A	U	A		A	A	U	G	A	U	U	U	C	G	A	C	P	C	A	U		U
Ser(UCN)	-	G	A	G	A	G	A	G	-	A	C	A	U	A	G	A	-	-	-	G	G	D	-	-	-	U	A	U	G	A	P	G	P	P	G	G	'	U	U	G	A	*	A	C	C	A	A		U
Ser(AGY)	-	G	A	A	A	A	A	G	U	A	U	-	-	-	-	-	-	-	-	-	-	-	-	-	-	-	-	-	G	C		A	A	G	A	A	C	U	G	C	U	6	A	U	U	C	U	A	U
Thr	-	G	U	C	U	U	U	G	U	"	G	U	A	C	A	U	-	-	-	C	U	-	-	-	A	A	U	A	U	A		C	U	G	G	U	'	U	U	G	U	6	A	A	C	C	A		G
Val	-	C	A	A	G	A	U	A	U	"	L	C	U	U	A	A	-	-	-	A	C	-	-	-	A	A	A	G	C	A		P	C	C	A	G	P	U	U	A	C	A	C	C	U	A	G		A
Trp	-	A	G	G	A	A	U	U	U	"	L	G	U	U	A	A	-	-	-	A	C	-	-	-	A	G	A	C	C	A		A	G	A	G	C	C	U	∀	C	A	*	A	G	C	C	C		U
Tyr	-	G	G	U	A	G/A	A	A	U	K	L	C	U	G	A	G	C	-	-	-	-	-	-	-	A	A	A	G	C	A		U	P	A	G	A	C	U	Q	U	A	*	A	P	C	U	A		A
	-1	1	2	3	4	5	6	7	8	9	10	11	12	13	14	15	16	17	17A	18	19	20	20A	20B	21	22	23	24	25	26	27a	27	28	29	30	31	32	33	34	35	36	37	38	39	40	41	42		43
								|			|																		|	|
	Abbreviations						Symbols				Name
	A						A				adenosine
	C						C				cytidine
	G						G				guanosine
	U						U				pseudouridine
	"						m1A				1-methyladenosine
	+						i6A				N6-isopentenyladenosine
	*						ms2i6A				2-methylthio-N6-isopentenyladenosine
	6						t6A				N6-threonylcarbamoyladenosine
	'						m3C				3-methylcytidine
	?						m5C				5-methylcytidine
	>						f5C				5-formylcytidine
	K						m1G				1-methylguanosine
	L						m2G				N2-methylguanosine
	R						m22G				N2,N2-dimethylguanosine
	Q						Q				queuosine
	P						Y				pseudouridine
	D						D				dihydrouridine
	∀	(MODMICS abbr.)					tm5U				5-taurinomethyluridine
	∃	(MODMICS abbr.)					tm5s2U				5-taurinomethyl-2-thiouridine
[truncated: 56 more columns]
